# Supplementary material for: Genome-Wide Association Analysis Reveals Genetic Architecture and Candidate Genes Associated with Grain Yield and Other Traits under Low Soil Nitrogen in Early-Maturing White Quality Protein Maize Inbred Lines
Source: Genes (Basel). 2022 May 5;13(5):826. doi: 10.3390/genes13050826 (PMC9141126; doi:10.3390/genes13050826)
Supplement: Supplementary file 1 [file genes-13-00826-s001.zip]

Archive with 8 entries (7 files):
- Figure S1- LD DECAY.png
- Figure S2- Summary Statistics/
- Figure S2- Summary Statistics/Expected Heterozygosity.tiff
- Figure S2- Summary Statistics/MAF.tiff
- Figure S2- Summary Statistics/Observed Heterozygosity.tiff
- Figure S2- Summary Statistics/Polymorphic Information Content.tiff
- Figure S3- Development of Mapping Population.pdf
- Table S1- List of QPM Inbred Lines.xlsx
