# Supplementary material for: Genome-Wide Association Analysis Reveals Genetic Architecture and Candidate Genes Associated with Grain Yield and Other Traits under Low Soil Nitrogen in Early-Maturing White Quality Protein Maize Inbred Lines
Source: Genes (Basel). 2022 May 5;13(5):826. doi: 10.3390/genes13050826 (PMC9141126; doi:10.3390/genes13050826)
Supplement: Supplementary file 1 [file genes-13-00826-s001.zip › Table S1- List of QPM Inbred Lines.xlsx]

## Sheet: Sheet1
S/N	SOURCE	DESIGNATION	PEDIGREE
1	IITA	TZEQI 97	(TZEEQI 7 x TZEQI 6)F1 2/13 BC1 S7 2/2-1/1-4/4-1/2-2/3-1/1-1/1
2	IITA	TZEQI 98	(TZEEQI 7 x TZEQI 6)F1 4/13 BC1 S7 1/2-1/1-1/2-1/4-1/2-1/2-1/1
3	IITA	TZEQI 99	(TZEEQI 7 x TZEQI 6)F1 4/13 BC1 S7 1/2-1/1-2/2-3/4-2/2-1/1-1/1
4	IITA	TZEQI 100	(TZEEQI 7 x TZEQI 6)F1 4/13 BC1 S7 1/2-1/1-2/2-4/4-1/2-1/1-1/1
5	IITA	TZEQI 101	(TZEEQI 7 x TZEQI 6)F1 4/13 BC1 S7 1/2-1/1-2/2-4/4-2/2-1/1-1/1
6	IITA	TZEQI 102	(TZEEQI 7 x TZEQI 6)F1 4/13 BC1 S7 1/2-1/1-1/4-2/3-1/2-1/1-1/1
7	IITA	TZEQI 103	(TZEEQI 7 x TZEQI 6)F1 4/13 BC1 S7 1/2-1/1-2/4-1/3-1/2-1/1-1/1
8	IITA	TZEQI 104	(TZEEQI 7 x TZEQI 6)F1 4/13 BC1 S7 1/2-1/1-3/4-1/3-3/3-1/1-1/1
9	IITA	TZEQI 105	(TZEEQI 7 x TZEQI 6)F1 4/13 BC1 S7 1/2-1/1-3/4-3/3-1/2-1/1-1/1
10	IITA	TZEQI 106	(TZEEQI 7 x TZEQI 6)F1 4/13 BC1 S7 1/2-1/1-3/4-3/3-2/2-1/1-1/1
11	IITA	TZEQI 107	(TZEEQI 7 x TZEQI 6)F1 4/13 BC1 S7 1/2-1/1-4/4-3/3-1/1-1/1-1/1
12	IITA	TZEQI 108	(TZEEQI 7 x TZEQI 6)F1 4/13 BC1 S7 2/2-1/3-1/2-3/3-1/3-1/2-1/1
13	IITA	TZEQI 109	(TZEEQI 7 x TZEQI 6)F1 4/13 BC1 S7 2/2-1/3-2/2-4/4-2/3-1/1-1/1
14	IITA	TZEQI 110	(TZEEQI 7 x TZEQI 6)F1 4/13 BC1 S7 2/2-2/3-1/4-2/5-3/3-1/1-1/1
15	IITA	TZEQI 111	(TZEEQI 7 x TZEQI 6)F1 4/13 BC1 S7 2/2-2/3-1/4-5/5-7/8-1/1-1/1
16	IITA	TZEQI 112	(TZEEQI 7 x TZEQI 6)F1 4/13 BC1 S7 2/2-2/3-1/4-5/5-6/8-1/1-1/1
17	IITA	TZEQI 113	(TZEEQI 7 x TZEQI 6)F1 4/13 BC1 S7 2/2-2/3-1/4-5/5-2/8-1/1-1/1
18	IITA	TZEQI 114	(TZEEQI 7 x TZEQI 6)F1 4/13 BC1 S7 2/2-2/3-1/4-5/5-8/8-1/1-1/1
19	IITA	TZEQI 115	(TZEEQI 7 x TZEQI 6)F1 4/13 BC1 S7 2/2-2/3-3/4-1/5-1/3-1/1-1/1
20	IITA	TZEQI 116	(TZEEQI 7 x TZEQI 6)F1 4/13 BC1 S7 2/2-2/3-3/4-2/5-1/3-1/1-1/1
21	IITA	TZEQI 117	(TZEEQI 7 x TZEQI 6)F1 4/13 BC1 S7 2/2-2/3-4/4-3/6-3/3-1/1-1/1
22	IITA	TZEQI 118	(TZEEQI 7 x TZEQI 6)F1 4/13 BC1 S7 2/2-2/3-4/4-4/6-2/3-1/1-1/1
23	IITA	TZEQI 119	(TZEEQI 7 x TZEQI 6)F1 4/13 BC1 S7 2/2-2/3-4/4-5/6-3/3-1/2-1/1
24	IITA	TZEQI 120	(TZEEQI 7 x TZEQI 6)F1 4/13 BC1 S7 2/2-2/3-4/4-6/6-1/4-1/2-1/1
25	IITA	TZEQI 121	(TZEEQI 7 x TZEQI 6)F1 4/13 BC1 S7 2/2-2/3-4/4-6/6-2/4-1/2-1/1
26	IITA	TZEQI 122	(TZEEQI 7 x TZEQI 6)F1 4/13 BC1 S7 2/2-2/3-4/4-6/6-3/4-1/2-1/1
27	IITA	TZEQI 123	(TZEEQI 7 x TZEQI 6)F1 4/13 BC1 S7 2/2-2/3-4/4-6/6-4/4-1/1-1/1
28	IITA	TZEQI 124	(TZEEQI 7 x TZEQI 6)F1 8/13 BC1 S7 1/2-1/1-3/3-1/2-3/3-1/2-1/1
29	IITA	TZEQI 125	(TZEEQI 7 x TZEQI 6)F1 8/13 BC1 S7 2/2-1/1-2/4-1/3-1/3-1/1-1/1
30	IITA	TZEQI 126	(TZEEQI 7 x TZEQI 6)F1 8/13 BC1 S7 2/2-1/1-2/4-2/3-2/3-1/1-1/1
31	IITA	TZEQI 127	(TZEEQI 7 x TZEQI 6)F1 8/13 BC1 S7 2/2-1/1-2/4-2/3-3/3-1/1-1/1
32	IITA	TZEQI 128	(TZEEQI 7 x TZEQI 6)F1 8/13 BC1 S7 2/2-1/1-4/4-1/2-1/2-1/2-1/1
33	IITA	TZEQI 129	(TZEEQI 7 x TZEQI 6)F1 8/13 BC1 S7 2/2-1/1-4/4-1/2-2/2-1/1-1/1
34	IITA	TZEQI 130	(TZEEQI 7 x TZEQI 6)F1 10/13 BC1 S7 1/3-1/1-3/5-2/3-3/3-1/1-1/1
35	IITA	TZEQI 131	(TZEEQI 7 x TZEQI 6)F1 10/13 BC1 S7 2/3-1/1-1/5-3/3-1/1-1/1-1/1
36	IITA	TZEQI 132	(TZEEQI 7 x TZEQI 6)F1 10/13 BC1 S7 2/3-1/1-3/5-1/2-1/2-1/1-1/1
37	IITA	TZEQI 133	(TZEEQI 7 x TZEQI 6)F1 10/13 BC1 S7 2/3-1/1-5/5-2/3-2/2-1/1-1/1
38	IITA	TZEQI 134	(TZEEQI 7 x TZEQI 6)F1 10/13 BC1 S7 2/3-1/1-5/5-3/3-1/2-1/1-1/1
39	IITA	TZEQI 135	(TZEEQI 7 x TZEQI 6)F1 10/13 BC1 S7 2/3-1/1-5/5-3/3-2/2-1/1-1/1
40	IITA	TZEQI 136	(TZEEQI 7 x TZEQI 6)F1 10/13 BC1 S7 3/3-1/2-2/4-1/3-2/2-1/1-1/1
41	IITA	TZEQI 137	(TZEEQI 7 x TZEQI 6)F1 10/13 BC1 S7 3/3-1/2-3/4-2/2-1/1-1/1-1/1
42	IITA	TZEQI 138	(TZEEQI 7 x TZEQI 6)F1 11/13 BC1 S7 1/2-1/3-2/2-1/2-1/1-1/1-1/1
43	IITA	TZEQI 139	(TZEEQI 7 x TZEQI 6)F1 11/13 BC1 S7 2/2-1/1-1/1-1/2-2/2-1/1-1/1
44	IITA	TZEQI 140	(TZEEQI 7 x TZEQI 6)F1 12/13 BC1 S7 1/2-1/1-1/3-1/4-1/2-1/1-1/1
45	IITA	TZEQI 141	(TZEEQI 7 x TZEQI 6)F1 12/13 BC1 S7 1/2-1/1-1/3-2/4-1/2-1/1-1/1
46	IITA	TZEQI 142	(TZEEQI 7 x TZEQI 6)F1 13/13 BC1 S7 1/2-1/1-1/3-1/3-2/2-1/1-1/1
47	IITA	TZEQI 143	(TZEEQI 7 x TZEQI 6)F1 13/13 BC1 S7 1/2-1/1-1/3-3/3-2/3-1/1-1/1
48	IITA	TZEQI 144	(TZEEQI 7 x TZEQI 6)F1 13/13 BC1 S7 1/2-1/1-2/3-3/3-2/2-1/1-1/1
49	IITA	TZEQI 145	(TZEEQI 7 x TZEQI 6)F1 13/13 BC1 S7 1/2-1/1-3/3-2/2-2/2-1/2 -1/1
50	IITA	TZEQI 146	(TZEEQI 7 x TZEQI 4)F1 1/10 BC1 S7 3/4-2/2-1/3-2/3-2/3-1/1-1/1
51	IITA	TZEQI 147	(TZEEQI 7 x TZEQI 4)F1 1/10 BC1 S7 3/4-2/2-3/3-2/2-4/4-1/2-1/1
52	IITA	TZEQI 148	(TZEEQI 7 x TZEQI 4)F1 1/10 BC1 S7 4/4-1/2-2/3-1/3-1/2-1/1-1/1
53	IITA	TZEQI 149	(TZEEQI 7 x TZEQI 4)F1 1/10 BC1 S7 4/4-1/2-3/3-1/3-3/3-1/1-1/1
54	IITA	TZEQI 150	(TZEEQI 7 x TZEQI 4)F1 1/10 BC1 S7 4/4-1/2-3/3-1/3-1/3-1/1-1/1
55	IITA	TZEQI 151	(TZEEQI 7 x TZEQI 4)F1 1/10 BC1 S7 4/4-2/2-1/1-1/1-2/2-1/1-1/1
56	IITA	TZEQI 152	(TZEEQI 7 x TZEQI 4)F1 2/10 BC1 S7 1/2-1/3-1/3-1/4-3/5-1/1-1/1
57	IITA	TZEQI 153	(TZEEQI 7 x TZEQI 4)F1 2/10 BC1 S7 1/2-1/3-1/3-1/4-4/5-1/1-1/1
58	IITA	TZEQI 154	(TZEEQI 7 x TZEQI 4)F1 2/10 BC1 S7 1/2-1/3-1/3-2/4-1/2-1/1-1/1
59	IITA	TZEQI 155	(TZEEQI 7 x TZEQI 4)F1 2/10 BC1 S7 1/2-1/3-1/3-2/4-2/2-1/1-1/1
60	IITA	TZEQI 156	(TZEEQI 7 x TZEQI 4)F1 2/10 BC1 S7 1/2-1/3-1/3-3/4-2/4-1/1-1/1
61	IITA	TZEQI 157	(TZEEQI 7 x TZEQI 4)F1 2/10 BC1 S7 1/2-1/3-1/3-3/4-3/4-1/1-1/1
62	IITA	TZEQI 158	(TZEEQI 7 x TZEQI 4)F1 2/10 BC1 S7 1/2-1/3-2/3-2/3-2/3-1/1-1/1
63	IITA	TZEQI 159	(TZEEQI 7 x TZEQI 4)F1 2/10 BC1 S7 1/2-1/3-2/3-2/3-3/3-1/1-1/1
64	IITA	TZEQI 160	(TZEEQI 7 x TZEQI 4)F1 2/10 BC1 S7 1/2-1/3-3/3-1/1-2/3-1/1-1/1
65	IITA	TZEQI 161	(TZEEQI 7 x TZEQI 4)F1 2/10 BC1 S7 1/2-2/3-1/3-1/3-1/2-1/1-1/1
66	IITA	TZEQI 162	(TZEEQI 7 x TZEQI 4)F1 2/10 BC1 S7 1/2-3/3-1/4-5/5-1/2-1/1-1/1
67	IITA	TZEQI 163	(TZEEQI 7 x TZEQI 4)F1 2/10 BC1 S7 1/2-3/3-3/4-2/4-3/3-1/2-1/1
68	IITA	TZEQI 164	(TZEEQI 7 x TZEQI 4)F1 2/10 BC1 S7 1/2-3/3-3/4-3/4-1/4-1/2-1/1
69	IITA	TZEQI 165	(TZEEQI 7 x TZEQI 4)F1 2/10 BC1 S7 1/2-3/3-3/4-3/4-2/4-1/1-1/1
70	IITA	TZEQI 166	(TZEEQI 7 x TZEQI 4)F1 2/10 BC1 S7 1/2-3/3-4/4-2/3-2/2-1/1-1/1
71	IITA	TZEQI 167	(TZEEQI 7 x TZEQI 4)F1 2/10 BC1 S7 2/2-2/4-3/3-3/3-1/3-1/1-1/1
72	IITA	TZEQI 168	(TZEEQI 7 x TZEQI 4)F1 2/10 BC1 S7 2/2-3/4-2/2-3/3-1/2-1/1-1/1
73	IITA	TZEQI 169	(TZEEQI 7 x TZEQI 4)F1 2/10 BC1 S7 2/2-4/4-1/2-1/2-2/3-1/1-1/1
74	IITA	TZEQI 170	(TZEEQI 7 x TZEQI 4)F1 2/10 BC1 S7 2/2-4/4-2/2-1/3-1/3-1/1-1/1
75	IITA	TZEQI 171	(TZEEQI 7 x TZEQI 4)F1 2/10 BC1 S7 2/2-4/4-2/2-3/3-2/4-1/1-1/1
76	IITA	TZEQI 172	(TZEEQI 7 x TZEQI 4)F1 2/10 BC1 S7 2/2-4/4-2/2-3/3-4/4-1/1-1/1
77	IITA	TZEQI 173	(TZEEQI 7 x TZEQI 4)F1 3/10 BC1 S7 1/2-1/2-1/1-2/2-1/3-1/1-1/1
78	IITA	TZEQI 174	(TZEEQI 7 x TZEQI 4)F1 3/10 BC1 S7 2/2-1/3-1/4-2/3-1/4-1/1-1/1
79	IITA	TZEQI 175	(TZEEQI 7 x TZEQI 4)F1 3/10 BC1 S7 2/2-2/3-1/1-1/4-1/3-1/2-1/1
80	IITA	TZEQI 176	(TZEEQI 7 x TZEQI 4)F1 3/10 BC1 S7 2/2-2/3-1/1-1/4-2/3-1/2-1/1
81	IITA	TZEQI 177	(TZEEQI 7 x TZEQI 4)F1 3/10 BC1 S7 2/2-2/3-1/1-1/4-3/3-1/1-1/1
82	IITA	TZEQI 178	(TZEEQI 7 x TZEQI 4)F1 3/10 BC1 S7 2/2-2/3-1/1-2/4-2/3-1/1-1/1
83	IITA	TZEQI 179	(TZEEQI 7 x TZEQI 4)F1 3/10 BC1 S7 2/2-2/3-1/1-2/4-3/3-1/1-1/1
84	IITA	TZEQI 180	(TZEEQI 7 x TZEQI 4)F1 3/10 BC1 S7 2/2-2/3-1/1-3/4-2/2-1/1-1/1
85	IITA	TZEQI 181	(TZEEQI 7 x TZEQI 4)F1 3/10 BC1 S7 2/2-2/3-1/1-4/4-2/3-1/2-1/1
86	IITA	TZEQI 182	(TZEEQI 7 x TZEQI 4)F1 3/10 BC1 S7 1/3-1/1-1/1-1/3-2/3-1/1-1/1
87	IITA	TZEQI 183	(TZEEQI 7 x TZEQI 4)F1 3/10 BC1 S7 1/3-1/1-1/1-2/3-1/2-1/1-1/1
88	IITA	TZEQI 184	(TZEEQI 7 x TZEQI 4)F1 3/10 BC1 S7 1/3-1/1-1/1-2/3-2/2-1/2-1/1
89	IITA	TZEQI 185	(TZEEQI 7 x TZEQI 4)F1 3/10 BC1 S7 1/3-1/1-1/1-3/3-1/3-1/2-1/1
90	IITA	TZEQI 186	(TZEEQI 7 x TZEQI 4)F1 3/10 BC1 S7 3/3-2/2-1/1-2/4-2/4-1/1-1/1
91	IITA	TZEQI 187	(TZEEQI 7 x TZEQI 4)F1 3/10 BC1 S7 3/3-1/4-3/6-3/3-1/1-1/1-1/1
92	IITA	TZEQI 188	(TZEEQI 7 x TZEQI 4)F1 3/10 BC1 S7 3/3-1/4-5/6-1/3-2/2-1/1-1/1
93	IITA	TZEQI 189	(TZEEQI 7 x TZEQI 4)F1 3/10 BC1 S7 3/3-1/4-6/6-1/3-1/4-1/1-1/1
94	IITA	TZEQI 190	(TZEEQI 7 x TZEQI 4)F1 3/10 BC1 S7 3/3-1/4-6/6-2/3-2/3-1/2-1/1
95	IITA	TZEQI 191	(TZEEQI 7 x TZEQI 4)F1 5/10 BC1 S7 1/1-2/3-1/2-1/2-4/4-1/1-1/1
96	IITA	TZEQI 192	(TZEEQI 7 x TZEQI 4)F1 5/10 BC1 S7 1/1-3/3-1/1-1/3-1/2-1/1-1/1
97	IITA	TZEQI 193	(TZEEQI 7 x TZEQI 4)F1 5/10 BC1 S7 1/1-3/3-1/1-2/3-2/2-1/1-1/1
98	IITA	TZEQI 194	(TZEEQI 7 x TZEQI 4)F1 5/10 BC1 S7 1/1-3/3-1/1-3/3-1/3-1/1-1/1
99	IITA	TZEQI 195	(TZEEQI 7 x TZEQI 4)F1 5/10 BC1 S7 1/1-3/3-1/1-3/3-2/3-1/1-1/1
100	IITA	TZEQI 196	(TZEEQI 7 x TZEQI 4)F1 5/10 BC1 S7 2/2-1/2-2/2-3/3-1/1-1/1-1/1
101	IITA	TZEQI 197	(TZEEQI 7 x TZEQI 4)F1 5/10 BC1 S7 2/2-2/2-1/3-1/3-2/3-1/2-1/1
102	IITA	TZEQI 198	(TZEEQI 7 x TZEQI 4)F1 5/10 BC1 S7 2/2-2/2-1/3-1/3-3/3-1/1-1/1
103	IITA	TZEQI 199	(TZEEQI 7 x TZEQI 4)F1 5/10 BC1 S7 2/2-2/2-2/3-1/4-3/3-1/3-1/1
104	IITA	TZEQI 200	(TZEEQI 7 x TZEQI 4)F1 7/10 BC1 S7 1/2-1/1-3/3-2/2-1/2-1/1-1/1
105	IITA	TZEQI 201	(TZEEQI 7 x TZEQI 4)F1 7/10 BC1 S7 1/2-1/1-3/3-2/2-2/2-1/2-1/1
106	IITA	TZEQI 202	(TZEEQI 7 x TZEQI 4)F1 7/10 BC1 S7 1/2-1/3-1/3-1/4-2/2-1/1-1/1
107	IITA	TZEQI 203	(TZEEQI 7 x TZEQI 4)F1 7/10 BC1 S7 2/2-1/2-1/4-1/4-2/2-1/1-1/1
108	IITA	TZEQI 204	(TZEEQI 7 x TZEQI 4)F1 7/10 BC1 S7 1/2-1/3-1/3-3/4-2/2-1/1-1/1
109	IITA	TZEQI 205	(TZEEQI 7 x TZEQI 4)F1 7/10 BC1 S7 1/2-1/3-1/3-4/4-1/2-1/2-1/1
110	IITA	TZEQI 206	(TZEEQI 7 x TZEQI 4)F1 7/10 BC1 S7 1/2-1/3-1/3-4/4-2/2-1/2-1/1
111	IITA	TZEQI 207	(TZEEQI 102 x TZEQI 6)F1 2/11 BC1 S7 1/2-1/1-3/4-1/2-1/2-1/1-1/1
112	IITA	TZEQI 208	(TZEEQI 102 x TZEQI 6)F1 2/11 BC1 S7 1/2-1/1-3/4-1/2-2/2-1/1-1/1
113	IITA	TZEQI 209	(TZEEQI 102 x TZEQI 6)F1 2/11 BC1 S7 1/2-1/1-4/4-1/2-1/2-1/1-1/1
114	IITA	TZEQI 210	(TZEEQI 102 x TZEQI 6)F1 2/11 BC1 S7 2/2-1/1-1/4-1/3-1/2-1/1-1/1
115	IITA	TZEQI 211	(TZEEQI 102 x TZEQI 6)F1 2/11 BC1 S7 2/2-1/1-1/4-3/3-1/2-1/1-1/1
116	IITA	TZEQI 212	(TZEEQI 102 x TZEQI 6)F1 2/11 BC1 S7 2/2-1/1-4/4-2/2-2/2-1/1-1/1
117	IITA	TZEQI 213	(TZEEQI 102 x TZEQI 6)F1 4/11 BC1 S7 2/2-1/1-1/2-1/3-3/3-1/1-1/1
118	IITA	TZEQI 214	(TZEEQI 102 x TZEQI 6)F1 9/11 BC1 S7 1/3-2/2-1/2-1/1-1/1-1/1-1/1
119	IITA	TZEQI 215	(TZEEQI 102 x TZEQI 6)F1 9/11 BC1 S7 1/3-2/2-1/2-2/2-1/2-1/1-1/1
120	IITA	TZEQI 216	(TZEEQI 102 x TZEQI 6)F1 9/11 BC1 S7 1/3-2/2-1/2-2/2-2/2-1/1-1/1
121	IITA	TZEQI 217	(TZEEQI 102 x TZEQI 6)F1 9/11 BC1 S7 2/3-1/1-2/4-2/3-2/3-1/1-1/1
122	IITA	TZEQI 218	(TZEEQI 102 x TZEQI 6)F1 9/11 BC1 S7 2/3-1/1-2/4-2/3-3/3-1/1-1/1
123	IITA	TZEQI 219	(TZEEQI 7 x TZEQI 60)F1 2/17 BC1 S7 2/2-1/1-2/3-1/1-1/3-1/1-1/1
124	IITA	TZEQI 220	(TZEEQI 7 x TZEQI 60)F1 2/17 BC1 S7 2/2-1/1-2/3-1/1-2/3-1/1-1/1
125	IITA	TZEQI 221	(TZEEQI 7 x TZEQI 60)F1 2/17 BC1 S7 2/2-1/1-3/3-3/3-1/2-1/2-1/1
126	IITA	TZEQI 222	(TZEEQI 7 x TZEQI 60)F1 6/17 BC1 S7 2/2-1/1-1/2-1/2-3/3-1/1-1/1
127	IITA	TZEQI 223	(TZEEQI 7 x TZEQI 60)F1 6/17 BC1 S7 1/2-2/2-1/3-5/7-1/3-1/2-1/1
128	IITA	TZEQI 224	(TZEEQI 7 x TZEQI 60)F1 6/17 BC1 S7 1/2-2/2-1/3-5/7-3/3-1/1-1/1
129	IITA	TZEQI 225	(TZEEQI 7 x TZEQI 60)F1 11/17 BC1 S7 1/2-1/1-2/3-1/1-1/3-1/1-1/1
130	IITA	TZEQI 226	(TZEEQI 7 x TZEQI 60)F1 11/17 BC1 S7 1/2-1/1-2/3-1/1-2/3-1/2-1/1
131	IITA	TZEQI 227	(TZEEQI 7 x TZEQI 60)F1 11/17 BC1 S7 1/2-1/1-2/3-1/1-3/3-1/2-1/1
132	IITA	TZEQI 228	(TZEEQI 137 x TZEQI 49)F1 2/9 BC1 S7 2/2-1/2-1/3-2/2-2/2-1/1-1/1
133	IITA	TZEQI 229	(TZEEQI 137 x TZEQI 49)F1 4/9 BC1 S7 1/2-2/2-2/2-1/2-3/3-1/1-1/1
134	IITA	TZEQI 230	(TZEEQI 137 x TZEQI 49)F1 7/9 BC1 S7 2/3-2/2-1/2-2/2-1/2-1/1-1/1
135	IITA	TZEQI 231	(TZEEQI 137 x TZEQI 49)F1 7/9 BC1 S7 2/3-2/2-1/2-2/2-2/2-1/1-1/1
136	IITA	TZEQI 232	(TZEEQI 137 x TZEQI 49)F1 9/9 BC1 S7 2/2-2/2-2/2-1/1-1/2-1/1-1/1
137	IITA	TZEQI 233	(TZEEQI 60 x TZEQI 49)F1 1/8 BC1 S7 1/2-1/1-2/2-2/2-1/2-1/1-1/1
138	IITA	TZEQI 234	(TZEEQI 102 x TZEQI 35)F1 8/8 BC1 S7 2/2-1/1-2/2-3/3-3/4-1/2-1/1
139	IITA	TZEQI 235	(TZEEQI 102 x TZEQI 4)F1 8/8 BC1 S7 2/2-1/2-2/4-1/2-1/1-1/1-1/1
140	IITA	TZEQI 236	(TZEEQI 102 x TZEQI 33)F1 8/8 BC1 S7 1/2-1/1-2/3-1/2-1/2-1/1-1/1
141	IITA	TZEQI 237	(TZEEQI 7 x TZEQI 35)F1 2/9 BC1 S7 1/2-1/2-1/2-1/1-1/2-1/1-1/1
142	IITA	TZEQI 238	(TZEEQI 7 x TZEQI 35)F1 4/9 BC1 S7 1/2-1/1-1/1-1/1-1/2-1/1-1/1
143	IITA	TZEQI 239	(TZEEQI 7 x TZEQI 35)F1 4/9 BC1 S7 2/2-1/1-4/4-4/4-2/2-1/1-1/1
144	IITA	TZEQI 240	(TZEEQI 7 x TZEQI 6)F1 4/13 BC1 S7 1/2-1/1-1/2-4/4-2/2-1/1-1/1
145	IITA	TZEQI 241	(TZEEQI 7 x TZEQI 6)F1 4/13 BC1 S7 2/2-2/3-2/4-1/6-2/3-1/1-1/1
146	IITA	TZEQI 242	(TZEEQI 7 x TZEQI 6)F1 10/13 BC1 S7 2/3-1/1-2/5-1/1-2/2-1/1-1/1
147	IITA	TZEQI 243	(TZEEQI 7 x TZEQI 6)F1 13/13 BC1 S7 1/2-1/1-3/3-1/3-2/2-1/1-1/1
148	IITA	TZEQI 244	(TZEEQI 7 x TZEQI 4)F1 1/10 BC1 S7 3/4-2/2-2/3-1/4-1/3-1/1-1/1
149	IITA	TZEQI 245	(TZEEQI 7 x TZEQI 4)F1 2/10 BC1 S7 2/2-4/4-2/2-2/3-3/3-1/1-1/1
150	IITA	TZEQI 246	(TZEEQI 7 x TZEQI 4)F1 3/10 BC1 S7 3/3-1/4-3/6-2/3-1/3-1/1-1/1
151	IITA	TZEQI 247	(TZEEQI 7 x TZEQI 4)F1 3/10 BC1 S7 3/3-1/4-6/6-1/3-2/4-1/1-1/1
152	IITA	TZEQI 248	(TZEEQI 7 x TZEQI 4)F1 3/10 BC1 S7 3/3-1/4-6/6-3/3-1/2-1/1-1/1
153	IITA	TZEQI 249	(TZEEQI 7 x TZEQI 4)F1 7/10 BC1 S7 1/2-1/3-2/3-2/2-2/2-1/1-1/1
154	IITA	TZEQI 250	(TZEEQI 102 x TZEQI 6)F1 2/11 BC1 S7 2/2-1/1-4/4-1/2-1/2-1/1-1/1
155	IITA	TZEQI 251	(TZEEQI 102 x TZEQI 6)F1 12/17 BC1 S7 1/2-1/1-2/3-1/2-1/2-1/1-1/1
156	IITA	TZEQI 252	(TZEEQI 102 x TZEQI 6)F1 12/17 BC1 S7 1/2-1/1-2/3-2/2-1/1-1/1-1/1
157	IITA	TZEQI 253	(TZEEQI 102 x TZEQI 6)F1 12/17 BC1 S7 1/2-1/1-2/3-2/2-1/1-1/2-1/1
158	IITA	TZEQI 254	(TZEEQI 102 x TZEQI 6)F1 14/17 BC1 S7 1/2-1/1-3/4-1/1-2/2-1/1-1/1
159	IITA	TZEQI 255	(TZEEQI 102 x TZEQI 6)F1 17/17 BC1 S7 3/3-2/2-1/2-1/1-2/2-1/1-1/1
160	IITA	TZEQI 256	(TZEEQI 137 x TZEQI 49)F1 2/9 BC1 S7 2/2-1/2-1/3-1/2-1/3-1/1-1/1
161	IITA	TZEQI 257	(TZEEQI 60 x TZEQI 49)F1 5/8 BC1 S7 1/2-1/1-1/1-1/1-2/2-1/1-1/1
162	IITA	TZEQI 258	(TZEEQI 7 x TZEQI 35)F1 3/9 BC1 S7 2/2-2/2-1/3-1/1-2/2-1/1-1/1
163	IITA	TZEQI 259	(TZEEQI 7 x TZEQI 35)F1 4/9 BC1 S7 2/2-1/1-1/4-1/2-1/2-1/1-1/1
164	IITA	TZEQI 260	(TZEEQI 7 x TZEQI 35)F1 5/9 BC1 S7 2/2-2/3-2/2-2/2-1/2-1/1-1/1
165	IITA	TZEQI 261	(TZEEQI 7 x TZEQI 35)F1 5/9 BC1 S7 2/2-3/3-2/2-1/1-1/1-1/1-1/1
166	IITA	TZEQI 262	(TZEEQI 7 x TZEQI 35)F1 5/9 BC1 S7 2/2-1/2-4/4-2/2-1/2-1/2-1/1
167	IITA	TZEQI 263	(TZEEQI 7 x TZEQI 35)F1 9/9 BC1 S7 3/3-1/1-4/5-3/3-1/2-1/1-1/1
168	IITA	Check 1	TZEQI 6
169	IITA	Check 2	TZEQI 55
